# Supplementary material for: Development and Validation of a Capillary Zone Electrophoresis–Tandem Mass Spectrometry Method for Simultaneous Quantification of Eight β-Lactam Antibiotics and Two β-Lactamase Inhibitors in Plasma Samples
Source: Pharmaceuticals (Basel). 2024 Apr 19;17(4):526. doi: 10.3390/ph17040526 (PMC11054939; doi:10.3390/ph17040526)
Supplement: Supplementary file 1 [file pharmaceuticals-17-00526-s001.zip]

Archive with 1 entries (1 files):
- pharmaceuticals-2952184-supplementary.pdf
